# Supplementary material for: Identifying gastric intestinal metaplasia risk based on clinical indicators: a machine learning predictive model based on the SHAP methodology
Source: Front Pharmacol. 2025 Nov 7;16:1602191. doi: 10.3389/fphar.2025.1602191 (PMC12634574; doi:10.3389/fphar.2025.1602191)
Supplement: Supplementary file 1 [file Supplementaryfile1.xls]

## Sheet: Sheet1
Supplementary table 1. The hyperparameters of each model
DT	cost_complexity	tree_depth	min_n
	0.000189947	7	7
Enet	penalty	mixture
	0.297635	0
KNN	neighbors	weight_func
	11	gaussian
LightGBM	mtry	trees	min_n	tree_depth	learn_rate	loss_reduction
	5	296	10	3	0.00190967	0.0742746
MLP	hidden_units	penalty	epochs
	15	1	50
RF	mtry	trees	min_n
	3	414	48
SVM	cost	rbf_sigma
	0.840879	0.0524571
XGBoost	mtry	min_n	tree_depth	learn_rate	loss_reduction	sample_size
	8	15	2	0.00148328	0.040484	0.846705
Footnote: Model abbreviations: DT: Decision Tree; Enet: Elastic Net (α mixture of L1/L2; mixture=0 ridge, mixture=1 lasso); KNN: K-Nearest Neighbors; LightGBM: Light Gradient Boosting Machine; MLP: Multilayer Perceptron; RF: Random Forest; SVM: Support Vector Machine; XGBoost: eXtreme Gradient Boosting.
